# Supplementary material for: Radiographic Verification of the Feasibility of Intramedullary Nailing in Tibial Shaft Fractures Distal to Total Knee Arthroplasty
Source: J Clin Med. 2026 Feb 27;15(5):1801. doi: 10.3390/jcm15051801 (PMC12986093; doi:10.3390/jcm15051801)
Supplement: Supplementary file 1 [file jcm-15-01801-s001.zip]

Archive with 3 entries (3 files):
- Figure S1_Scatterplot showing the relationship between superior angle and nail corridor.pdf
- Figure S2_Scatterplot showing the relationship between inferior angle and nail corridor.pdf
- Figure S3_Q–Q plot of residuals for the final regression model.pdf
